# Supplementary material for: Introducing Polar Groups in Porous Aromatic Framework for Achieving High Capacity of Organic Molecules and Enhanced Self-Cleaning Applications
Source: Molecules. 2022 Sep 19;27(18):6113. doi: 10.3390/molecules27186113 (PMC9501117; doi:10.3390/molecules27186113)
Supplement: Supplementary file 1 [file molecules-27-06113-s001.zip]

Archive with 1 entries (1 files):
- molecules-1914784-supplementary.pdf
